# Supplementary material for: Identification of nitric oxide-mediated necroptosis as the predominant death route in Parkinson’s disease
Source: Mol Biomed. 2024 Oct 24;5:44. doi: 10.1186/s43556-024-00213-y (PMC11499487; doi:10.1186/s43556-024-00213-y)
Supplement: Supplementary file 2 — Supplementary Material 2. [file 43556_2024_213_MOESM2_ESM.xlsx]

## Sheet: Sheet1
GroupID	Category	Term	Description	LogP	Log(q-value)	Genes	Symbols	InTerm_InList
1_Summary	Reactome Gene Sets	R-HSA-68877	Mitotic Prometaphase	-14.5785	-10.234	332,1060,1639,1778,1780,1783,4926,4928,5501,5518,5519,5526,5566,6249,7280,7846,8243,8379,9126,9662,9738,9814,10121,10142,10274,10376,10381,10383,10426,10540,10735,10783,11116,11130,22919,22995,23063,23244,23279,23397,25909,27175,55125,55143,55559,55835,64105,79441,80321,84131,91754,95681,113130,140609,203068,347733,2010,2801,5578,5684,5686,5700,5704,5714,7112,7316,8341,8968,9493,9631,23141,23511,…	BIRC5,CENPC,DCTN1,DYNC1H1,DYNC1I1,DYNC1LI2,NUMA1,NUP98,PPP1CC,PPP2R1A,PPP2R1B,PPP2R5B,PRKACA,CLIP1,TUBB2A,TUBA1A,SMC1A,MAD1L1,SMC3,CEP135,CCP110,SFI1,ACTR1A,AKAP9,STAG1,TUBA1B,TUBB3,TUBB4B,TUBGCP3,DCTN2,STAG2,NEK6,CEP43,ZWINT,MAPRE1,CEP152,WAPL,PDS5A,NUP160,NCAPH,AHCTF1,TUBG2,CEP192,CDCA8,HAUS7,CENPJ,CENPK,HAUS3,CEP70,CEP78,NEK9,CEP41,CDCA5,NEK7,TUBB,TUBB2B,EMD,GOLGA2,PRKCA,PSMA3,PSMA5,PSMC1,PSMC…	134/-
2_Summary	GO Biological Processes	GO:0000226	microtubule cytoskeleton organization	-13.5162	-9.47266	332,675,1639,1642,1739,1778,1783,2255,2597,2697,2801,4137,4744,4747,4926,5195,5518,5524,5590,6249,6314,6760,6904,7280,7430,7846,8243,8556,8766,8882,9053,9126,9419,9493,9659,9662,9696,9738,10142,10274,10300,10376,10381,10383,10426,10540,10636,10735,10783,11116,11261,22919,22995,23177,25777,25876,25914,26065,26073,27175,28989,29072,50861,51174,51199,55125,55137,55143,55521,55559,55726,55835,56907,5…	BIRC5,BRCA2,DCTN1,DDB1,DLG1,DYNC1H1,DYNC1LI2,FGF10,GAPDH,GJA1,GOLGA2,MAPT,NEFH,NEFL,NUMA1,PEX14,PPP2R1A,PTPA,PRKCZ,CLIP1,ATXN7,SS18,TBCD,TUBB2A,EZR,TUBA1A,SMC1A,CDC14A,RAB11A,ZPR1,MAP7,SMC3,CRIPT,KIF23,PDE4DIP,CEP135,CROCC,CCP110,AKAP9,STAG1,KATNB1,TUBA1B,TUBB3,TUBB4B,TUBGCP3,DCTN2,RGS14,STAG2,NEK6,CEP43,CHP1,MAPRE1,CEP152,CEP68,SUN2,SPEF1,RTTN,LSM14A,POLDIP2,TUBG2,NTMT1,SETD2,STMN3,TUBD1,NIN,CEP…	233/-
3_Summary	GO Biological Processes	GO:0099537	trans-synaptic signaling	-12.8745	-9.00711	43,409,747,1128,1132,1133,1135,1137,1141,1739,1949,2048,2550,2563,2564,2565,2741,2902,2903,2906,2916,3352,3798,4040,4842,5027,5173,5340,5413,5538,5582,5799,5816,5864,6327,6511,6529,6536,6620,6623,6804,6809,6861,7416,7915,8448,8775,9066,9127,9379,9456,9746,9783,9873,9900,10142,10755,10815,22895,22987,22999,23504,23542,23551,27065,27345,50488,51248,51542,55327,57030,57468,57502,66004,80331,84446,91…	ACHE,ARRB2,DAGLA,CHRM1,CHRM4,CHRM5,CHRNA2,CHRNA4,CHRNB2,DLG1,EFNB3,EPHB2,GABBR1,GABRD,GABRE,GABRG1,GLRA1,GRIN1,GRIN2A,GRIN2D,GRM6,HTR1D,KIF5A,LRP6,NOS1,P2RX7,PDYN,PLG,SEPTIN5,PPT1,PRKCG,PTPRN2,PVALB,RAB3A,SCN2B,SLC1A6,SLC6A1,SLC6A9,SNCB,SNCG,STX1A,STX3,SYT5,VDAC1,ALDH5A1,DOC2A,NAPA,SYT7,P2RX6,NRXN2,HOMER1,CLSTN3,RIMS3,FCHSD2,SV2A,AKAP9,GIPC1,CPLX1,RPH3A,SV2C,RIMS1,RIMBP2,MAPK8IP2,RASD2,NSG1,KCNMB…	183/-
4_Summary	GO Biological Processes	GO:0050804	modulation of chemical synaptic transmission	-12.0096	-8.51605	43,107,375,409,488,575,613,1128,1141,1269,1395,1524,1760,1949,1956,2048,2550,2902,2903,2906,2916,3156,3766,3799,3908,4137,4744,4747,5270,5335,5340,5413,5566,5575,5582,5590,5864,5923,6198,6376,6529,6536,6547,6623,6804,6809,6810,6869,7204,8526,8564,9066,9145,9241,9456,9746,9783,10590,10636,10755,10815,10858,10874,22854,22987,22999,23237,23349,23394,23542,25953,26001,27065,27345,51304,54407,57465,57…	ACHE,ADCY1,ARF1,ARRB2,ATP2A2,ADGRB1,BCR,CHRM1,CHRNB2,CNR2,CRHR2,CX3CR1,DMPK,EFNB3,EGFR,EPHB2,GABBR1,GRIN1,GRIN2A,GRIN2D,GRM6,HMGCR,KCNJ10,KIF5B,LAMA2,MAPT,NEFH,NEFL,SERPINE2,PLCG1,PLG,SEPTIN5,PRKACA,PRKAR1B,PRKCG,PRKCZ,RAB3A,RASGRF1,RPS6KB1,CX3CL1,SLC6A1,SLC6A9,SLC8A3,SNCG,STX1A,STX3,STX4,TACR1,TRIO,DGKE,KMO,SYT7,SYNGR1,NOG,HOMER1,CLSTN3,RIMS3,SCGN,RGS14,GIPC1,CPLX1,CYP46A1,NMU,NTNG1,SV2C,RIMS1,A…	92/-
5_Summary	GO Biological Processes	GO:0061024	membrane organization	-12.0009	-8.51605	19,292,375,439,488,575,596,662,1173,1639,1739,1760,1956,2010,2048,2213,2350,2621,4038,4864,4905,5018,5027,5119,5243,5306,5360,5538,5578,5580,5864,6548,6770,6804,6809,6810,6843,8120,8301,8729,8775,8871,8943,9066,9093,9145,9146,9379,9631,9854,9871,9873,9927,10016,10043,10113,10452,10783,10802,10989,11261,22999,23065,23141,23344,23400,23787,26092,26276,26515,27166,28988,29993,51016,51308,51761,54732…	ABCA1,SLC25A5,ARF1,GET3,ATP2A2,ADGRB1,BCL2,BNIP1,AP2M1,DCTN1,DLG1,DMPK,EGFR,EMD,EPHB2,FCGR2B,FOLR2,GAS6,LRP4,NPC1,NSF,OXA1L,P2RX7,CHMP1A,ABCB1,PITPNA,PLTP,PPT1,PRKCA,PRKCD,RAB3A,SLC9A1,STAR,STX1A,STX3,STX4,VAMP1,AP3B2,PICALM,GBF1,NAPA,SYNJ2,AP3D1,SYT7,DNAJA3,SYNGR1,HGS,NRXN2,NUP155,C2CD2L,SEC24D,FCHSD2,MFN2,PDCD6,TOM1,PREB,TOMM40,NEK6,SEC24A,IMMT,CHP1,RIMS1,EMC1,ANKLE2,ESYT1,ATP13A2,MTCH1,TOR1AIP…	162/-
6_Summary	Reactome Gene Sets	R-HSA-1852241	Organelle biogenesis and maintenance	-11.8134	-8.42312	498,506,513,515,516,808,1639,1778,2101,2551,2747,2847,4209,5518,5566,5571,6256,6300,7280,7846,8729,8766,9321,9662,9738,9814,10121,10142,10376,10381,10383,10498,10540,10989,11020,11116,22919,22995,27031,27077,55112,55125,55559,55763,55835,57545,57576,64784,64792,79441,79600,79809,80205,80321,84131,84303,90410,92482,95681,117177,123016,125988,200186,203068,347733,4926,10426,27175,7316,1871,2033,551…	ATP5F1A,ATP5F1B,ATP5F1D,ATP5PB,ATP5MC1,CALM3,DCTN1,DYNC1H1,ESRRA,GABPA,GLUD2,MCHR1,MEF2D,PPP2R1A,PRKACA,PRKAG1,RXRA,MAPK12,TUBB2A,TUBA1A,GBF1,RAB11A,TRIP11,CEP135,CCP110,SFI1,ACTR1A,AKAP9,TUBA1B,TUBB3,TUBB4B,CARM1,DCTN2,IMMT,IFT27,CEP43,MAPRE1,CEP152,NPHP3,B9D1,DYNC2I1,CEP192,HAUS7,EXOC1,CENPJ,CC2D2A,KIF17,CRTC3,IFT22,HAUS3,TCTN1,TTC21B,CHD9,CEP70,CEP78,CHCHD6,IFT20,BBIP1,CEP41,RAB3IP,TTC8,MICOS1…	79/-
7_Summary	Reactome Gene Sets	R-HSA-199991	Membrane Trafficking	-11.6511	-8.38573	60,71,156,160,162,286,375,381,409,662,808,832,920,1080,1122,1173,1174,1175,1213,1522,1604,1639,1777,1778,1780,1783,1956,2157,2590,2697,2709,2801,2873,3257,3575,3798,3799,4253,4646,4905,5571,5864,5878,6709,6712,6810,6869,7164,7280,7316,7846,8301,8729,8766,8775,8871,9146,9321,9367,9493,9609,9610,9856,9871,10093,10113,10121,10244,10376,10381,10383,10540,10749,10802,11316,22796,22818,22820,22836,2290…	ACTB,ACTG1,GRK2,AP2A1,AP1B1,ANK1,ARF1,ARF5,ARRB2,BNIP1,CALM3,CAPZB,CD4,CFTR,CHML,AP2M1,AP1S1,AP2S1,CLTC,CTSZ,CD55,DCTN1,DNASE2,DYNC1H1,DYNC1I1,DYNC1LI2,EGFR,F8,GALNT2,GJA1,GJB5,GOLGA2,GPS1,HPS1,IL7R,KIF5A,KIF5B,MIA2,MYO6,NSF,PRKAG1,RAB3A,RAB5C,SPTAN1,SPTBN2,STX4,TACR1,TPD52L1,TUBB2A,UBC,TUBA1A,PICALM,GBF1,RAB11A,NAPA,SYNJ2,HGS,TRIP11,RAB9A,KIF23,RAB36,RIN1,KIAA0319,SEC24D,ARPC4,PREB,ACTR1A,RABEPK…	151/-
8_Summary	GO Biological Processes	GO:0051640	organelle localization	-11.2274	-7.99885	472,488,1060,1080,1113,1639,1739,1778,1780,2255,2669,2697,3692,3798,3799,4137,4747,4926,4928,4935,5119,5189,5195,5341,5413,5590,5664,5864,5871,6585,6804,6809,6810,7430,7846,8120,8301,8379,8517,8729,8766,8943,9321,9696,9927,10016,10113,10142,10244,10300,10494,10540,10749,11011,11130,11149,22820,22919,23277,23344,23411,25777,26001,26276,29109,54732,55004,55143,55686,55763,55823,56907,57584,57617,58…	ATM,ATP2A2,CENPC,CFTR,CHGA,DCTN1,DLG1,DYNC1H1,DYNC1I1,FGF10,GEM,GJA1,EIF6,KIF5A,KIF5B,MAPT,NEFL,NUMA1,NUP98,GPR143,CHMP1A,PEX1,PEX14,PLEK,SEPTIN5,PRKCZ,PSEN2,RAB3A,MAP4K2,SLIT1,STX1A,STX3,STX4,EZR,TUBA1A,AP3B2,PICALM,MAD1L1,IKBKG,GBF1,RAB11A,AP3D1,TRIP11,CROCC,MFN2,PDCD6,PREB,AKAP9,RABEPK,KATNB1,STK25,DCTN2,KIF1C,TLK2,ZWINT,BVES,COPG1,MAPRE1,CLUH,ESYT1,SIRT1,SUN2,RNF167,VPS33B,FHOD1,TMED9,LAMTOR1…	127/-
9_Summary	Reactome Gene Sets	R-HSA-382551	Transport of small molecules	-11.1973	-7.99885	2,19,107,113,160,292,363,364,476,478,482,488,491,492,526,529,534,537,563,649,682,808,1080,1173,1175,1184,1213,1244,1831,2281,2778,2783,2785,2786,3163,3990,4023,4864,5002,5034,5125,5243,5360,5566,5575,5684,5686,5700,5704,5714,5824,5894,6263,6340,6446,6508,6511,6529,6536,6547,6548,6567,6574,6575,6578,7226,7316,7355,7376,7416,7781,8766,9114,9153,9356,9429,10057,10351,10956,10991,10999,11182,11331,23…	A2M,ABCA1,ADCY1,ADCY7,AP2A1,SLC25A5,AQP6,AQP7,ATP1A1,ATP1A3,ATP1B2,ATP2A2,ATP2B2,ATP2B3,ATP6V1B2,ATP6V1E1,ATP6V1G2,ATP6AP1,AZGP1,BMP1,BSG,CALM3,CFTR,AP2M1,AP2S1,CLCN5,CLTC,ABCC2,TSC22D3,FKBP1B,GNAS,GNB2,GNG3,GNG4,HMOX2,LIPC,LPL,NPC1,SLC22A18,P4HB,PCSK5,ABCB1,PLTP,PRKACA,PRKAR1B,PSMA3,PSMA5,PSMC1,PSMC4,PSMD8,PEX19,RAF1,RYR3,SCNN1G,SGK1,SLC4A3,SLC1A6,SLC6A1,SLC6A9,SLC8A3,SLC9A1,SLC16A2,SLC20A1,SLC2…	119/-
10_Summary	Reactome Gene Sets	R-HSA-9716542	Signaling by Rho GTPases, Miro GTPases and RHOBTB3	-10.7336	-7.64436	27,60,71,332,367,393,394,396,397,398,537,613,752,808,832,1060,1080,1213,1778,1780,1783,2010,2319,2697,2873,3163,3798,3799,3895,3984,4221,4646,4928,5058,5300,5364,5501,5518,5519,5526,5578,5580,5586,5590,5930,6093,6249,6655,6709,7112,7204,7280,7846,8301,8341,8379,8826,8968,8987,9146,9367,9738,9826,9927,10093,10376,10381,10383,10817,10970,11130,11214,22836,22899,22919,23013,23075,23141,23221,23279,2…	ABL2,ACTB,ACTG1,BIRC5,AR,ARHGAP4,ARHGAP5,ARHGDIA,ARHGDIB,ARHGDIG,ATP6AP1,BCR,FMNL1,CALM3,CAPZB,CENPC,CFTR,CLTC,DYNC1H1,DYNC1I1,DYNC1LI2,EMD,FLOT2,GJA1,GPS1,HMOX2,KIF5A,KIF5B,KTN1,LIMK1,MEN1,MYO6,NUP98,PAK1,PIN1,PLXNB1,PPP1CC,PPP2R1A,PPP2R1B,PPP2R5B,PRKCA,PRKCD,PKN2,PRKCZ,RBBP6,ROCK1,CLIP1,SOS2,SPTAN1,TMPO,TRIO,TUBB2A,TUBA1A,PICALM,H2BC15,MAD1L1,IQGAP1,H3C7,STBD1,HGS,RAB9A,CCP110,ARHGEF11,MFN2,ARP…	117/-
11_Summary	Reactome Gene Sets	R-HSA-71387	Metabolism of carbohydrates	-10.6561	-7.59029	216,226,230,808,1462,2023,2026,2262,2524,2526,2539,2597,2719,2817,2821,3098,4191,4928,5213,5214,5223,5230,5261,5313,5315,5518,5519,5566,5631,5834,6006,6483,6548,6652,7167,7316,8402,8509,9631,9672,10057,10090,10327,10402,11261,11285,23279,23324,23511,26007,30815,51000,51181,51363,56548,64132,79411,79586,90161,92579,124872,129401,283871,39,50,51,1431,1892,2731,2747,3421,4200,4967,6389,55753,113675,…	ALDH1A1,ALDOA,ALDOC,CALM3,VCAN,ENO1,ENO2,GPC5,FUT2,FUT4,G6PD,GAPDH,GPC3,GPC1,GPI,HK1,MDH2,NUP98,PFKM,PFKP,PGAM1,PGK1,PHKG2,PKLR,PKM,PPP2R1A,PPP2R1B,PRKACA,PRPS1,PYGB,RHCE,ST3GAL2,SLC9A1,SORD,TPI1,UBC,SLC25A11,NDST2,NUP155,SDC3,ABCC5,UST,AKR1A1,ST3GAL6,CHP1,B4GALT7,NUP160,MAN2B2,NUP188,TKFC,ST6GALNAC6,SLC35B3,DCXR,CHST15,CHST7,XYLT2,GLB1L,CHPF,HS6ST2,G6PC3,B4GALNT2,NUP35,PGP,ACAT2,ACO2,ACOX1,CS,EC…	216/-
12_Summary	KEGG Pathway	hsa05022	Pathways of neurodegeneration - multiple diseases	-10.0773	-7.07522	292,488,498,506,513,515,516,596,808,823,824,1128,1133,1340,1537,1639,1770,2878,2902,2903,2906,3798,3799,4040,4137,4705,4719,4728,4741,4744,4747,4790,4842,5173,5335,5413,5578,5582,5605,5664,5684,5686,5700,5704,5714,5894,6263,6300,6389,6712,6804,7280,7316,7384,7385,7416,7477,7480,7484,7846,7855,8325,9246,9927,10120,10121,10126,10131,10280,10376,10381,10383,10452,10540,23401,54539,64837,80326,84134,…	SLC25A5,ATP2A2,ATP5F1A,ATP5F1B,ATP5F1D,ATP5PB,ATP5MC1,BCL2,CALM3,CAPN1,CAPN2,CHRM1,CHRM5,COX6B1,CYC1,DCTN1,DNAH9,GPX3,GRIN1,GRIN2A,GRIN2D,KIF5A,KIF5B,LRP6,MAPT,NDUFA10,NDUFS1,NDUFS8,NEFM,NEFH,NEFL,NFKB1,NOS1,PDYN,PLCG1,SEPTIN5,PRKCA,PRKCG,MAP2K2,PSEN2,PSMA3,PSMA5,PSMC1,PSMC4,PSMD8,RAF1,RYR3,MAPK12,SDHA,SPTBN2,STX1A,TUBB2A,UBC,UQCRC1,UQCRC2,VDAC1,WNT7B,WNT10B,WNT9B,TUBA1A,FZD5,FZD8,UBE2L6,MFN2,ACT…	124/-
13_Summary	GO Biological Processes	GO:0006091	generation of precursor metabolites and energy	-9.56296	-6.61637	32,47,50,51,226,230,314,498,506,513,515,1340,1431,1537,2023,2026,2109,2232,2539,2597,2629,2696,2731,2821,2847,2936,3098,3421,3953,4129,4191,4200,4705,4719,4728,4967,5018,5167,5213,5214,5223,5230,5261,5313,5315,5443,5467,5499,5501,5834,6389,7167,7264,7384,7385,8574,8659,8987,29103,51294,51542,54539,55753,57019,79147,79611,79689,79736,79751,112812,114789,125965,130752,221395,440567,292,488,516,1509…	ACACB,ACLY,ACO2,ACOX1,ALDOA,ALDOC,AOC2,ATP5F1A,ATP5F1B,ATP5F1D,ATP5PB,COX6B1,CS,CYC1,ENO1,ENO2,ETFB,FDXR,G6PD,GAPDH,GBA1,GIPR,GLDC,GPI,MCHR1,GSR,HK1,IDH3G,LEPR,MAOB,MDH2,ME2,NDUFA10,NDUFS1,NDUFS8,OGDH,OXA1L,ENPP1,PFKM,PFKP,PGAM1,PGK1,PHKG2,PKLR,PKM,POMC,PPARD,PPP1CA,PPP1CC,PYGB,SDHA,TPI1,GFUS,UQCRC1,UQCRC2,AKR7A2,ALDH4A1,STBD1,DNAJC15,PCDH12,VPS54,NDUFB11,OGDHL,CIAPIN1,FKRP,ACSS3,STEAP4,TEFM,SLC2…	136/-
14_Summary	Reactome Gene Sets	R-HSA-556833	Metabolism of lipids	-9.51817	-6.58862	19,30,32,39,43,47,51,242,375,405,406,412,1040,1384,1558,1892,1962,2033,2053,2101,2194,2224,2232,2629,2874,3156,3157,3291,3292,4520,5443,5467,5499,5501,5538,5566,5660,5833,5920,6256,6610,6770,7108,7376,7923,8202,8228,8611,8821,8871,9110,9362,9415,9439,9871,9915,10005,10400,10498,10554,10555,10654,10802,10809,10858,11283,11332,22901,23205,23305,23344,23389,23446,23600,23646,25870,25979,27124,29841,…	ABCA1,ACAA1,ACACB,ACAT2,ACHE,ACLY,ACOX1,ALOX12B,ARF1,ARNT,BMAL1,STS,CDS1,CRAT,CYP2C8,ECHS1,EHHADH,EP300,EPHX2,ESRRA,FASN,FDPS,FDXR,GBA1,GPS2,HMGCR,HMGCS1,HSD11B2,HSD17B1,MTF1,POMC,PPARD,PPP1CA,PPP1CC,PPT1,PRKACA,PSAP,PCYT2,PLAAT4,RXRA,SMPD2,STAR,TM7SF2,NR1H2,HSD17B8,NCOA3,PNPLA4,PLPP1,INPP4B,SYNJ2,MTMR4,CPNE6,FADS2,MED23,SEC24D,ARNT2,ACOT8,PEMT,CARM1,AGPAT1,AGPAT2,PMVK,SEC24A,STARD10,CYP46A1,CYP4…	158/-
15_Summary	GO Biological Processes	GO:0000902	cell morphogenesis	-9.43784	-6.52467	60,71,107,322,367,575,596,832,1005,1012,1016,1141,1908,1949,1956,2033,2042,2048,2049,2355,3575,3798,3799,3908,3984,4038,4146,4192,4681,4744,4747,4756,4854,5027,5058,5306,5364,5590,5797,5864,6092,6093,6259,6324,6387,6446,6585,6586,6760,6868,6904,7007,7204,7477,7846,8301,8506,8826,8829,9037,9241,9253,9369,9448,9499,10381,10494,11313,22854,23026,23111,23237,23542,25830,25861,26999,27255,28513,28988,…	ACTB,ACTG1,ADCY1,APBB1,AR,ADGRB1,BCL2,CAPZB,CDH7,CDH13,CDH18,CHRNB2,EDN3,EFNB3,EGFR,EP300,EPHA3,EPHB2,EPHB3,FOSL2,IL7R,KIF5A,KIF5B,LAMA2,LIMK1,LRP4,MATN1,MDK,NBL1,NEFH,NEFL,NEO1,NOTCH3,P2RX7,PAK1,PITPNA,PLXNB1,PRKCZ,PTPRM,RAB3A,ROBO2,ROCK1,RYK,SCN1B,CXCL12,SGK1,SLIT1,SLIT3,SS18,ADAM17,TBCD,TECTA,TRIO,WNT7B,TUBA1A,PICALM,CNTNAP1,IQGAP1,NRP1,SEMA5A,NOG,NUMBL,NRXN3,MAP4K4,MYOT,TUBB3,STK25,LYPLA2,NTN…	143/-
16_Summary	GO Biological Processes	GO:0120035	regulation of plasma membrane bounded cell projection organization	-9.38661	-6.50865	27,160,238,322,393,482,688,832,1141,1270,1400,1608,1949,2033,2042,2048,2049,2213,2281,3383,3475,3984,4038,4137,4192,4747,4756,5027,5058,5364,5526,5580,5605,5792,5909,5962,6092,6259,6324,6376,6387,6585,7043,7226,7430,8766,8829,9037,9139,9175,9456,9662,9696,9738,9856,9860,10090,10198,10300,10494,10498,10716,10801,11344,22854,23111,23237,23394,23413,23433,25791,26751,27124,29993,51057,51199,51761,55…	ABL2,AP2A1,ALK,APBB1,ARHGAP4,ATP1B2,KLF5,CAPZB,CHRNB2,CNTF,CRMP1,DGKG,EFNB3,EP300,EPHA3,EPHB2,EPHB3,FCGR2B,FKBP1B,ICAM1,IFRD1,LIMK1,LRP4,MAPT,MDK,NEFL,NEO1,P2RX7,PAK1,PLXNB1,PPP2R5B,PRKCD,MAP2K2,PTPRF,RAP1GAP,RDX,ROBO2,RYK,SCN1B,CX3CL1,CXCL12,SLIT1,TGFB3,TRPM2,EZR,RAB11A,NRP1,SEMA5A,CBFA2T2,MAP3K13,HOMER1,CEP135,CROCC,CCP110,KIAA0319,LRIG2,UST,MPHOSPH9,KATNB1,STK25,CARM1,TBR1,SEPTIN9,TWF2,NTNG1,S…	105/-
17_Summary	GO Biological Processes	GO:0006325	chromatin organization	-9.1548	-6.31542	60,322,472,648,675,1105,1106,1642,1786,2033,2186,3276,4171,4221,4678,5058,5578,5933,5934,5978,6596,6760,6885,7022,7403,7528,7913,7994,8091,8202,8330,8336,8341,8473,8493,8545,8968,8971,8986,9031,9112,9577,9739,9874,10322,10362,10419,10498,10664,10716,10782,10856,10902,11011,11177,22890,22976,23137,23234,23272,23326,23411,23429,23451,23466,23492,23558,23774,26009,26038,26122,26155,27154,28989,28996…	ACTB,APBB1,ATM,BMI1,BRCA2,CHD1,CHD2,DDB1,DNMT1,EP300,BPTF,PRMT1,MCM2,MEN1,NASP,PAK1,PRKCA,RBL1,RBL2,REST,HLTF,SS18,MAP3K7,TFAP2C,KDM6A,YY1,DEK,KAT6A,HMGA2,NCOA3,H2AC15,H2AC17,H2BC15,OGT,PPM1D,CGGBP1,H3C7,H1-10,RPS6KA4,BAZ1B,MTA1,BABAM2,SETD1A,TLK1,SMYD5,HMG20B,PRMT5,CARM1,CTCF,TBR1,ZNF274,RUVBL2,BRD8,TLK2,BAZ1A,ZBTB1,PAXIP1,SMC5,DNAJC9,TASOR,USP22,SIRT1,RYBP,SF3B1,CBX6,CBX7,WBP2,BRD1,ZZZ3,CHD5,EP…	128/-
18_Summary	GO Biological Processes	GO:0018193	peptidyl-amino acid modification	-9.01736	-6.19134	27,156,238,472,1147,1195,1609,1760,1956,2033,2042,2048,2281,2289,2590,2597,3276,3551,3643,3718,3791,4140,4820,4842,5034,5155,5300,5566,5578,5580,5582,5586,5590,5605,6093,6198,6300,6446,6804,7994,8460,8986,9175,9397,9874,10210,10362,10419,10783,11011,23031,23049,23137,23400,23411,23515,26036,26054,26276,26576,28989,28996,29072,51304,54583,54681,54780,54814,55214,55274,55719,55733,56950,57172,65125…	ABL2,GRK2,ALK,ATM,CHUK,CLK1,DGKQ,DMPK,EGFR,EP300,EPHA3,EPHB2,FKBP1B,FKBP5,GALNT2,GAPDH,PRMT1,IKBKB,INSR,JAK3,KDR,MARK3,NKTR,NOS1,P4HB,PDGFB,PIN1,PRKACA,PRKCA,PRKCD,PRKCG,PKN2,PRKCZ,MAP2K2,ROCK1,RPS6KB1,MAPK12,SGK1,STX1A,KAT6A,TPST1,RPS6KA4,MAP3K13,NMT2,TLK1,TOPORS,HMG20B,PRMT5,NEK6,TLK2,MAST3,SMG1,SMC5,ATP13A2,SIRT1,MORC3,ZNF451,SENP6,VPS33B,SRPK3,NTMT1,HIPK2,SETD2,ZDHHC3,EGLN1,P4HTM,NSMCE4A,QPCT…	149/-
19_Summary	GO Biological Processes	GO:0044283	small molecule biosynthetic process	-8.47538	-5.7743	32,47,216,230,242,353,435,1080,1407,1558,1635,1719,1727,1806,2023,2026,2194,2224,2232,2539,2629,2686,2747,2821,3156,3157,3292,3953,3990,4023,4191,4353,4907,5223,5230,5313,5360,5571,5631,5831,5947,6652,7108,7167,7923,8402,8564,8566,9415,10005,10090,10327,10654,10858,10994,11332,23205,23600,29920,51102,51363,51733,55163,55301,55304,59344,65263,79611,79947,80142,92579,113675,122970,127281,200186,201…	ACACB,ACLY,ALDH1A1,ALDOC,ALOX12B,APRT,ASL,CFTR,CRY1,CYP2C8,DCTD,DHFR,CYB5R3,DPYD,ENO1,ENO2,FASN,FDPS,FDXR,G6PD,GBA1,GGT7,GLUD2,GPI,HMGCR,HMGCS1,HSD17B1,LEPR,LIPC,LPL,MDH2,MPO,NT5E,PGAM1,PGK1,PKLR,PLTP,PRKAG1,PRPS1,PYCR1,RBP1,SORD,TM7SF2,TPI1,HSD17B8,SLC25A11,KMO,PDXK,FADS2,ACOT8,UST,AKR1A1,PMVK,CYP46A1,ILVBL,ACOT7,ACSBG1,AMACR,PYCR2,MECR,CHST15,UPB1,PNPO,OLAH,SPTLC3,ALOXE3,PYCR3,ACSS3,DHDDS,PTGES…	123/-
20_Summary	WikiPathways	WP3888	VEGFA VEGFR2 signaling	-8.05742	-5.43933	32,71,160,226,332,405,409,529,595,596,682,811,824,832,1175,1213,1465,1558,2035,2048,2152,2549,2597,2697,2817,3383,3490,3748,3791,3984,4303,4646,4790,4792,5034,5058,5230,5335,5499,5578,5580,5590,5605,5757,5894,6093,6198,6300,6301,6778,7001,7430,8402,8766,8775,8821,8826,9114,9146,9584,9659,10525,10755,22820,22899,24147,27044,29109,51574,55692,56907,57758,114789,326624	ACACB,ACTG1,AP2A1,ALDOA,BIRC5,ARNT,ARRB2,ATP6V1E1,CCND1,BCL2,BSG,CALR,CAPN2,CAPZB,AP2S1,CLTC,CSRP1,CYP2C8,EPB41,EPHB2,F3,GAB1,GAPDH,GJA1,GPC1,ICAM1,IGFBP7,KCNC3,KDR,LIMK1,FOXO4,MYO6,NFKB1,NFKBIA,P4HB,PAK1,PGK1,PLCG1,PPP1CA,PRKCA,PRKCD,PRKCZ,MAP2K2,PTMA,RAF1,ROCK1,RPS6KB1,MAPK12,SARS1,STAT6,PRDX2,EZR,SLC25A11,RAB11A,NAPA,INPP4B,IQGAP1,ATP6V0D1,HGS,RBM39,PDE4DIP,HYOU1,GIPC1,COPG1,ARHGEF15,FJX1,SND1…	74/-
